# Supplementary material for: Iba-1-/CD68+ microglia are a prominent feature of age-associated deep subcortical white matter lesions
Source: PLoS One. 2019 Jan 25;14(1):e0210888. doi: 10.1371/journal.pone.0210888 (PMC6347230; doi:10.1371/journal.pone.0210888)
Supplement: S1 Table — Visiopharm and MATLAB generated data (MHCII, CD68, Iba-1, AQP4, Fibrinogen and PLP). (XLSX) [file pone.0210888.s006.xlsx]

## Sheet: MHC II _Visiopharm
MHCII
Control	MHCII Pos area ROI 5*	MHCII Positive area ROI 4*	MHCII pos area ROI 3*	MHCII pos area ROI 2*	MHCII postive area ROI 1*	Average
1	461.239	354.956	664.216	901.262	1423.09	760.953
2	10281.1	2218.27	3195.62	2775.18	8519.15	5397.86
3	13499.5	14824.1	12974.5	14848.8	14514.4	14132.3
4	4740.91	5901.04	3866.98	4205.62	1789.67	4100.84
5	1065.48	3145.85	974.701	1267.23	651.16	1420.88
6	0	1765.19	3685.22	2873.92	2362.9	2137.45
7	8252.72	7051.59	10262.9	8044.44	9878.79	8698.09
8	19480.3	7546.48	32417.5	17630.1	9373.08	17289.5
9	2137.69	360.26	1100.77	499.794	7545.87	2328.88
10	16712.3	10072.4	16448.3	14958.3	14136	14465.5
11	9659.08	4570.77	5497.53	5383.7	2866.78	5595.57
12	9130.12	14021.4	7368.6	4936.54	12747.2	9640.77
13	1071.6	2216.84	1747.85	2364.94	2796.2	2039.49
14	801.099	360.056	594.857	397.999	757.647	582.332
15	14850.8	29831.2	19227.8	18919.1	4913.49	17548.5
16	558.138	825.17	942.061	1922.07	1388.2	1127.13
17	2212.76	1571.8	1491.22	7431.63	1735	2888.48
18	12432.6	18545.6	11160.7	11134.2	22142.9	15083.2
NAWM
1	32909.5	5002.63	8004.66	10939.8	38685.7	19108.5
2	4479.58	3501.42	7701.32	2366.58	11448.8	5899.54
3	2774.37	2852.09	3295.99	1478.37	2064.25	2493.01
4	8880.83	9051.99	7628.7	3440.01	4131.77	6626.66
5	1824.76	1688.49	3064.45	1559.77	2864.53	2200.4
6	4374.73	3542.62	4581.79	2856.38	3140.34	3699.17
7	5260.69	8866.96	4938.38	9615.84	12523	8240.97
8	1032.84	3778.24	3141.36	3085.87	3654.82	2938.63
9	11129.1	5678.27	6696.83	14231.5	7150.73	8977.29
10	20735.5	15556.9	10050.1	14387.3	14408.1	15027.6
11	6807.4	2965.92	12315.3	4400.43	3234.79	5944.77
12	21803.3	11325.3	39793	16001	35336.7	24851.9
13	7340.65	18473.6	10974.3	5912.67	6757.83	9891.81
14	16981.6	17885.3	18949.1	17974.8	13922.4	17142.6
15	12261.7	19102.7	14813.7	10454.7	15648.3	14456.2
16	9303.31	12706.8	12855.9	12490	11913.1	11853.8
DSCL
1	0	7795.57	11608.9	13769.8	12491	9133.05
2	5553.84	4453.88	4970.61	3220.31	4065.67	4452.86
3	939.613	821.906	1652.18	3748.86	1294.16	1691.34
4	7811.68	6585.25	1528.96	8290.06	8282.3	6499.65
5	0	5223.36	10638.7	4396.96	18062	7664.2
6	5130.13	7510.58	7725.19	7328.62	5639.72	6666.85
7	14086.2	7403.07	4839.03	10721.9	4719.08	8353.86
8	5312.71	6562.4	6289.86	5859.02	7557.7	6316.34
9	1725.21	3251.93	3476.94	4889.42	1658.3	3000.36
10	13352.5	14012.4	16642.5	13559.9	16075.6	14728.6
11	3503.66	3180.53	3229.28	2441.44	3504.88	3171.96
12	0	12582	12863.5	8129.71	7360.03	8187.05
13	7550.56	6957.34	6136.86	8640.12	5415.93	6940.16
14	1869.84	601.181	1263.15	914.317	2480.61	1425.82
15	1266.42	1502.85	1670.74	2124.64	922.885	1497.51
16	23453.8	32256.9	29326.5	15771.9	23162.3	24794.3
17	49912.5	10357.2	15168.2	30507.4	37898.7	28768.8
18	739.491	1360.66	861.074	1027.74	5188.48	1835.49
19	11760.3	10508.9	7900.22	7049.75	7740.28	8991.89
20	19666	30296.9	13376.7	33321.4	40561.3	27444.5

## Sheet: CD68_Visiopharm
CD68
Control	CD68 Pos area ROI 5*	CD68 Positive area ROI 4*	CD68 pos area ROI 3*	CD68 pos area ROI 2*	CD68 postive area ROI 1*	Average
1	7294.55	8145.42	7171.13	5335.35	8060.35	7201.36
2	11634	4155.64	3945.52	7870.23	4587.91	6438.66
3	4269.47	4712.14	3812.92	3068.74	4263.14	4025.28
4	4037.93	4261.71	3788.24	2939.2	3197.25	3644.87
5	2492.44	1717.66	2189.71	1822.31	2392.69	2122.96
6	2365.96	2438.38	2142.59	2074.66	2342.91	2272.9
7	2805.78	3890.64	3182.98	2898.6	2823.94	3120.39
8	7749.67	5087.29	6967.74	3421.45	8382.88	6321.81
9	4410.02	2852.7	3958.98	3591.79	2235.2	3409.74
10	4850.45	4465.51	3034.06	4610.55	3498.36	4091.79
11	6615.64	4347.6	4924.71	5993.45	4064.86	5189.25
12	4252.33	6328.82	5369.83	4373.51	3259.47	4716.79
18	3900.43	4916.75	4476.52	4276.81	6354.93	4785.09
NAWM
1	8988.54	10765.6	8688.46	12580.7	13295.5	10863.8
2	5249.06	4950.82	5112.38	5023.65	5939.6	5255.1
3	3263.15	3486.32	2667.68	3077.1	3026.71	3104.19
4	12268.2	12765.4	10565	11489.8	10136.8	11445
5	6754.77	6331.68	5471.01	7254.16	9637.87	7089.9
6	5578.72	4708.06	4899	5349.84	5259.26	5158.98
7	11514.4	14556.3	14677	14118.5	8868.18	12746.9
9	6380.43	4666.45	5188.68	5205.41	4705.82	5229.36
10	10374.3	9642.56	7129.51	9742.32	9089.93	9195.72
11	2361.68	2181.96	5404.71	2058.54	3118.31	3025.04
12	12858.4	12738.2	10157.7	12250.5	10220.3	11645
13	33627	39224.7	28064.2	29661.5	28387.5	31793
14	14880.2	14451.4	8285.16	13649.7	14370.6	13127.4
15	0	11749.7	11798.4	12947.1	11434.5	9585.94
16	6553.22	6460.81	5924.3	5894.72	6014.05	6169.42
DSCL
1	0	6641.75	9774.95	8850.44	8052.4	6663.91
2	11388.8	10783.5	11539.5	11122.8	10520.2	11071
3	10933.5	10908.2	12417.1	12343.7	10533.6	11427.2
4	11175	10320.4	10334.9	10051	10606.7	10497.6
5	44268.9	36139.2	43347.5	23518.7	56709.5	40796.8
6	10468.3	13535.7	9911.43	7802.09	9818	10307.1
7	11685.4	8805.35	17467.3	9702.74	9274.34	11387
8	19313.7	13814.3	10596.5	16186.6	11964.5	14375.1
9	13996.9	11922	30599.6	18045.8	11334.3	17179.7
10	14520.6	14090.3	19198.2	22551.7	12791.7	16630.5
11	11081.4	11098.3	11872.5	9382.67	9830.24	10653
12	0	2435.52	4162.1	5724.39	6701.91	3804.78
13	9514.65	11294.9	16642.3	22470.3	14117.9	14808
14	6509.97	3639.11	5329.23	5482.84	9652.35	6122.7
15	7062.6	10092.6	10696	9561.37	6232.13	8728.94
16	12298	11404.7	5226.62	11649.9	9615.43	10038.9
17	9193.77	10379.4	21684.7	29918.9	21101.1	18455.6
18	6798.02	6005.08	4550.17	5010.79	5151.96	5503.2
19	20731.9	27739.4	34222.8	35560.5	51508.6	33952.6
20	6054.45	7656.85	8209.68	8947.74	10855.5	8344.84
21	10906.5	10535.7	9142.77	7368.19	10349.6	9660.55

## Sheet: Iba-1_Visiopharm
IBA-1
Control	Iba-1 Pos area ROI 5*	Iba-1 Positive area ROI 4*	Iba-1 pos area ROI 3*	Iba-1 pos area ROI 2*	Iba-1 postive area ROI 1*	Average
1	29602.3	32124.3	30256.3	30736.3	26195.7	29783
2	19315.3	15997.9	21898.5	20925.5	27095.4	21046.5
3	10098.7	10786.6	13254.7	12998.9	12080.3	11843.8
4	30104.1	38184.4	31882.4	32686.4	31847.1	32940.9
5	14556	12925.7	17515.6	14523.8	15347.8	14973.8
6	23044.8	20546	24066	10853.7	19263.7	19554.8
7	34720.7	34789.5	33439.2	43190.9	41986.6	37625.4
8	37057.4	34500.5	26734.9	35812.8	38033.3	34427.8
9	6177.46	4785.99	7110.13	8396.95	14542	8202.51
10	18903.1	20321.3	20911.1	20384.4	26264.3	21356.8
11	63125.6	65799.8	64059.5	59191.3	53837.8	61202.8
12	21854.7	22176.6	28304.5	21387.3	23505.8	23445.8
18	15839.2	16747.8	13110.9	14856.7	17328.6	15576.6
NAWM
1	44446.8	67250.9	45962.7	53491.6	43843	50999
2	24769	34633.5	41003.7	36410.1	26760.4	32715.3
3	23384	20853.5	23503.4	22661.3	23353.2	22751.1
4	47279.1	49119	50186.9	43432.9	45405	47084.6
5	24832.6	22915.5	25775.3	31584.1	33882	27797.9
6	0	23203.9	19219.2	24895.7	23587.4	22726.6
7	50053.5	47373.1	32561.7	40404	35907.9	41260
8	63137.9	68501.2	81317.3	70084.6	68729	70354
9	26256.3	19009.5	25793.3	22520.7	20245.1	22765
10	56768.5	50661.4	41216.1	64059.5	48999.6	52341
11	15514.6	22985.4	20063	20228	19497.5	19657.7
12	32805.3	29970.5	32427.7	36092.7	35394.6	33338.2
13	41335.2	43091.4	49557.3	45798.1	42824.6	44521.3
14	48032.1	58238.3	56656.9	48356.8	51616.3	52580.1
15	71651.7	73164.6	72169.7	64291.7	70542.6	70364.1
16	57347.8	64224.8	49183	60223.4	62586.1	57744.8
DSCL
1	0	16779	12912.4	26818.8	32306.7	17763.4
2	30571.2	29618.3	24265.4	20832.4	27569.1	26571.3
3	23240.4	23737	18449.3	21474.2	29358.9	23252
4	17462.2	19715.6	11337.8	14272.7	18038.3	16165.3
5	5877.58	8603.8	5727.64	8484.06	18750	9488.62
6	20062.6	26078.4	31616.4	28587.8	27378.9	26744.8
7	53357	35207.8	47428.4	34293.8	40598.4	42177.1
8	7247.22	9299.23	9286.18	9458.96	7809.85	8620.29
9	1983.06	10183.2	56184	17662.1	25511.5	22304.8
10	51006.8	56428.2	62523.2	63629.5	65848.4	59887.2
11	3794.97	6834.74	8187.24	8248.44	5496.31	6512.34
12	20571.3	11622.4	8689.69	12148.1	11255	12857.3
13	17802.1	24216.8	21364.7	19682.9	17008.1	20014.9
14	18776.8	17858.4	19148.4	18648	19426.3	18771.6
16	13855.5	15744.5	22741.7	16521.6	14540.3	16680.7
17	51881.3	43197.5	46161.4	52105.3	55658.1	49800.7
18	22509.9	18293.9	25795.3	25026.8	17730.5	21871.3
19	29205.7	25237.6	39260	42043.3	45129.4	36175.2

## Sheet: AQP4_Visiopharm
AQP4
CONTROL	Circumference	Area	AQP4 - ROI area	% area in ROI
1	24297.2	3.72149e+08	4.98411e+06	0.0133928
2	22078.1	2.88083e+07	5.16018e+06	0.179121
3	16178.3	1.63587e+07	5.89913e+06	0.360612
4	19121.8	2.04248e+07	7.23398e+06	0.354177
5	11429.7	8.09004e+06	754387	0.0932488
6	12565.7	9.65491e+06	613280	0.06352
7	140464	1.20819e+07	3.45444e+06	0.285919
8	13672.4	1.00447e+07	196228	0.0195354
9	22713.5	3.22441e+07	1.05833e+07	0.328224
10	11928.4	8.28283e+06	1.14145e+06	0.137809
11	16558.7	1.88617e+07	1.83627e+06	0.097354
12	13764.6	1.18416e+07	948393	0.08009
13	14341.9	1.30352e+07	82471.1	0.0063268
14	18318.9	2.07727e+07	67902.4	0.00326883
15	24731.8	4.14407e+07	7696427	0.185721
16	15649.9	1.12746e+07	1.90875e+06	0.169296
17	20161.5	2.55923e+07	76980.8	0.00300797
18	16641.8	1.76668e+07	6.15185e+06	0.348216
NAWM
1	31650.4	7.19107e+07	1.24208e+07	0.172726
2	17472.5	2.0011e+07	5.19423e+06	0.259569
3	22013.8	2.4567e+07	905149	0.0368441
4	16906.5	1.76882e+07	2.69147e+06	0.152162
5	14750.6	1.73145e+07	1.61326e+06	0.0931743
6	10545.5	6.71248e+06	2.87495e+06	0.428299
7	21555.4	2.54901e+07	6.89897e+06	0.270653
8	20673	2.3915e+07	865845	0.0362051
9	24422.8	3.69476e+07	6.49727e+06	0.175851
10	16963.8	1.75354e+07	3.21911e+06	0.183578
11	19059.9	2.10243e+07	5305043	0.252329
12	19142.3	2.18854e+07	1.27486e+06	0.0582516
13	14385.8	1.21041e+07	3.50303e+06	0.289408
14	17260.4	1.8546e+07	5.09926e+06	0.274952
15	12054.4	9.04217e+06	1.1578e+06	0.128045
16	17385.7	2.09416e+07	1.92155e+06	0.0917577
DSCL
1	10363.3	7.8404e+06	196272	0.0250334
2	15863.2	1.89223e+07	415289	0.0219471
3	20432	3.01575e+07	4.61247e+06	0.152946
4	24941.6	3.14656e+07	6.26554e+06	0.199123
5	12037.1	9.44533e+06	278372	0.0294719
6	24665.1	4.43437e+07	3.36303e+06	0.07584
7	17490.8	1.97598e+07	593776	0.0300497
8	30473.1	6.56168e+07	2.2906e+06	0.0349087
9	14524.5	1.46183e+07	738328	0.0505071
10	27184.1	4.44279e+07	6.72096e+06	0.151278
11	16563.7	2.01126e+07	268055	0.0133277
12	7501.77	4.47835e+06	857765	0.191536
13	42954.7	5.95107e+07	1.8639e+06	0.0313204
14	30019.4	6.27313e+07	2.04598e+07	0.32615
15	40953.9	4.23818e+07	6.05377e+06	0.142839
16	26933.4	3.22112e+07	1.09793e+07	0.340853
17	13866.3	1.53008e+07	8.18276e+06	0.534793
18	63686.2	1.32071e+08	1.20261e+07	0.0910581
19	28740.2	4.48211e+07	1.94105e+07	0.433067
20	32702.4	3.92803e+07	23853022	0.607252

## Sheet: Fibrinogen_Visiopharm
Fibrinogen
CONTROL	Circumference	Area	Fibrinogen area	% area in ROI
1	23536.6	3.43396e+07	813998	0.0237044
2	20138.6	2.44539e+07	1.0866e+06	0.0444347
3	15692.9	1.52283e+07	42397.8	0.00278414
4	19050.3	1.92308e+07	633188	0.0329257
5	10695.8	7.04849e+06	553870	0.07858
6	13560.3	1.08734e+07	857512	0.0788631
7	14270.1	1.21499e+07	1.03545e+06	0.0852231
8	13137.9	1.04659e+07	591568	0.0565233
9	21769.9	2.96006e+07	137895	0.0046585
10	13357	1.06267e+07	125504	0.0118102
11	17457.5	1.84768e+07	4.52098e+06	0.244683
12	13837.2	1.18464e+07	30900.7	0.00260846
13	15157.2	1.56102e+07	20153.3	0.00129104
14	17471.8	1.62874e+07	313943	0.0192752
15	24298.7	3.39143e+07	144790	0.00426928
16	15982.1	1.27127e+07	18746.6	0.00147463
17	19187.3	2.24101e+07	16438.7	0.000733542
18	16672.2	1.71961e+07	577662	0.0335926
NAWM	Circumference	Area	Fibrinogen area	% area in ROI
1	29142.2	5.97268e+07	2.0292e+06	0.0339747
2	16301.1	1.90198e+07	371866	0.0195516
3	21315.3	2.24109e+07	7.37963e+06	0.329287
4	18821.3	2.14356e+07	4.27516e+06	0.199442
5	14910.5	1.7692e+07	151854	0.00858321
6	10439.1	6.67781e+06	36049.2	0.00539837
7	22677.3	2.88582e+07	2.7012e+06	0.0936023
8	20339.1	2.29816e+07	3.0511e+06	0.132762
9	24519.7	3.75618e+07	2.01006e+06	0.0535134
10	16030.7	1.53804e+07	1.26153e+06	0.082022
11	20058.4	2.50699e+07	2.05123e+06	0.0818205
12	17670.4	1.94946e+07	2.43044e+06	0.124673
13	14194	1.24384e+07	571024	0.045908
14	16986.9	1.79962e+07	134609	0.00747987
15	12234.7	9.25432e+06	5.29045e+06	0.571673
16	17747.5	2.25538e+07	349930	0.0155153
DSCL	Circumference	Area	Fibrinogen area	% area in ROI
1	12118.4	1.01724e+08	262972	0.00258515
2	16128.7	1.96216e+07	830623	0.0423321
3	18361.1	2.24179e+07	307524	0.0137178
4	26136.6	3.34376e+07	1.61202e+06	0.0482097
5	12158.4	9.94814e+06	300512	0.0302079
6	23944.3	4.11824e+07	510999	0.0124082
7	17654.7	2.07371e+07	8.82408e+06	0.425521
8	30358.2	6.57902e+07	3.56565e+07	0.541972
9	13304.1	1.17707e+07	75580.7	0.00642107
10	27204.1	4.48812e+07	666731	0.0148554
11	17536.4	2.23937e+07	1.047e+06	0.0467543
12	6357.63	3216480	59840.9	0.0186045
13	41220.4	5.03011e+07	588716	0.0117038
14	24775.1	4.30043e+07	89377.7	0.00207834
15	44035.4	4.36394e+07	511308	0.0117167
16	22637.9	2.86924e+07	91570.9	0.00319147
17	13177.5	1.38184e+07	3.10741e+06	0.224874
18	60063.7	1.17412e+08	426887	0.00363579
19	27093.2	3.06727e+07	430657	0.0140404
20	31726.7	4.14241e+07	697980	0.0168496

## Sheet: PLP_Visiopharm
PLP
CONTROL	ROI Circumference	ROI Area	PLP area	PLP % ROI
1	21922.8	2.93934e+07	2.24194e+07	0.762735
2	20621	2.49402e+07	1.92424e+07	0.771542
3	1582.02	1.5652e+07	1.34492e+07	0.859268
4	20876.4	2.20453e+07	1.34529e+07	0.610238
5	11905.9	8.11748e+06	5.17739e+06	0.637808
6	13692.8	1.08036e+07	8.81105e+06	0.815569
7	15425.3	1.40299e+07	1.25691e+07	0.895877
8	12187.9	8.47295e+06	6.63097e+06	0.782605
9	22089.8	3.04115e+07	2.71665e+07	0.893297
10	14093.8	1.19981e+07	1.10331e+07	0.919577
11	18968.2	2.12403e+07	1.8116e+07	0.852909
12	14780	1.35607e+07	1.23804e+07	0.912961
13	14735.4	1.32279e+07	10416994	0.787501
14	20065.1	2.07364e+07	1.67561e+07	0.808053
15	24392.5	3.37589e+07	2.79892e+07	0.829091
16	14795.6	9.88192e+06	8.46384e+06	0.856497
17	20660.4	2.63035e+07	2.25922e+07	0.858905
18	18100.6	2.00798e+07	1.65633e+07	0.824874
NAWM
1	39244.1	7.13267e+07	5.76055e+07	0.807629
2	16993.3	2.05219e+07	1.72996e+07	0.84298
3	22240.5	2.30445e+07	1.82819e+07	0.793332
4	18228.8	2.03062e+07	1.75264e+07	0.863107
5	12923	1.32897e+07	1.13675e+07	0.855359
6	8557.3	4.42228e+06	3.76176e+06	0.850638
7	19588	2.06341e+07	1.3847e+07	0.671073
8	20991.3	2.47858e+07	2.01968e+07	0.814853
9	20374.8	2.47261e+07	2.08352e+07	0.842639
10	17242.2	1.77133e+07	1.36942e+07	0.773103
11	19702.5	2.42071e+07	2.18245e+07	0.901577
12	17774.8	1.90041e+07	1.77195e+07	0.932409
13	14381.1	1.28177e+07	1.14273e+07	0.891524
14	16605	1.68565e+07	1.54624e+07	0.917298
15	11926.8	8.66812e+06	8.09178e+06	0.93351
16	19430.5	2.42851e+07	2.06217e+07	0.849149
DSCL
1	11399.6	9.82928e+06	7.10109e+06	0.722443
2	17845.7	2.22477e+07	1.7754e+07	0.798015
3	20105.7	2.76871e+07	2.06727e+07	0.746654
4	25071.3	3.04999e+07	2.25603e+07	0.739686
5	13558.9	1.21309e+07	8.85843e+06	0.730238
6	26353.3	4.74393e+07	3.86133e+07	0.813951
7	15615.6	1.65992e+07	1.36177e+07	0.820381
8	30063.1	6.09318e+07	4.06487e+07	0.667118
9	31697.8	4.88972e+07	3.68439e+07	0.753497
10	33375.9	6.014e+07	53094855	0.882855
11	18657	2.49879e+07	1.80602e+07	0.722756
12	5312.1	2.00914e+06	913534	0.454689
13	37791.4	4.108e+07	2.26803e+07	0.552101
14	24360.5	4.33937e+07	2.61897e+07	0.603536
15	39520.1	3.94527e+07	2.95216e+07	0.748277
16	24683.7	3.08147e+07	1.55582e+07	0.504896
17	14383.1	1.64627e+07	1.10606e+07	0.671861
18	57156.9	1.07099e+08	6.14508e+07	0.573775
19	28102.6	3.82225e+07	3.23666e+07	0.846794
20	29199.6	2.77236e+07	1.63457e+07	0.589594

## Sheet: Matlab_area analysis
	Mean Area Fraction (Aa)						Mean Brown intensity (0-1)
	Collagen IV	Iba-1	CD68	GFAP	MHCII	PLP	Fibrinogen	AQP4
Control
1	0.00894256	0.0306254	0.00636206	0.231278	0.00114596	0.482435	0.159438	0.147308
2	0.0109716	0.0223445	0.00436562	0.322807	0.00522849	0.446096	0.0963888	0.135373
3	0.00875884	0.0132641	0.00283348	0.351807	0.011715	0.509568	0.128689	0.122899
4	0.00484112	0.0303476	0.00346596	0.29609	0.00946932	0.489682	0.129385	0.147548
5	0.00829716	0.012432	0.00241251	0.293277	NaN	0.470954	0.0976354	0.147963
6	0.00705244	0.0205912	0.00312361	0.308668	0.00533408	0.525821	0.159486	0.112855
7	0.00629075	0.0376859	0.00364259	0.295069	0.0157287	0.541072	0.128919	0.121043
8	0.00699622	0.0292037	0.00756721	0.349644	0.0172354	0.426967	0.152073	0.125189
9	0.00629341	0.00592232	0.00259932	0.289465	0.00414093	0.511639	0.124871	0.144315
10	0.00719672	0.0243378	0.00585189	0.242535	0.0136484	0.584619	0.157565	0.14039
11	0.00709814	0.0624558	0.00487465	0.332507	0.0110567	0.508572	0.197777	0.181689
12	0.00588992	0.0252493	0.00438235	0.249714	0.00918828	0.650029	0.241804	0.142029
13	0.00730745	0.00908935	0.00524093	0.356786	NaN	0.42947	0.149461	0.15903
14	0.00905519	0.00554844	0.0046901	0.363806	NaN	0.471026	0.152757	0.104244
15	0.00472641	0.0130401	0.00355284	0.246436	0.0150836	0.53208	0.166579	0.129785
16	0.00618316	0.0104599	0.00170557	0.243143	0.0134416	0.58851	0.124774	0.11777
17	0.0050892	0.0172204	0.00402646	0.245343	NaN	0.555444	0.188397	0.142159
18	0.00534034	0.0157074	0.00386366	0.362866	0.0170469	0.477287	0.111809	0.108149
NAWM
1	0.00826364	0.0498505	0.00996513	0.344507	0.0288135	0.526103	0.122442	0.138937
2	0.0101054	0.036198	0.00453347	0.371431	0.00824608	0.597574	0.0978466	0.152047
3	0.00706843	0.0235514	0.00470041	0.325899	0.00484426	0.457388	0.11094	0.118365
4	0.00829249	0.0413372	0.00873389	0.365462	0.0123997	0.512608	0.141093	0.117576
5	0.0091232	0.0273581	0.00558387	0.324596	0.00616516	0.48256	0.174308	0.139131
6	0.00858682	0.0223107	0.00615202	0.293897	0.00919908	0.5115	0.0907848	0.133848
7	0.00702499	0.0310145	0.01232	0.377954	0.0147446	0.414512	0.122356	0.138046
8	0.0104153	0.0478416	0.00468149	0.385702	0.00786462	0.491296	0.144905	0.112406
9	0.00583426	0.0209415	0.0042979	0.274199	0.0141544	0.533414	0.159223	0.148334
10	0.00961289	0.0447117	0.00943282	0.285109	0.0154921	0.481319	0.159457	0.121413
11	0.00699034	0.0174223	0.00322742	0.264729	0.00434813	0.564877	0.105701	0.114738
12	0.0133131	0.0334464	0.0152592	0.311481	0.0238122	0.586491	0.125738	0.0934694
13	0.0127469	0.0386521	0.0255409	0.363991	0.0201956	0.548874	0.12984	0.124272
14	0.0105359	0.0479988	0.0150252	0.378096	0.0209725	0.520126	0.141366	0.137159
15	0.011278	0.0594022	0.0130216	0.3663	0.0347634	0.535558	0.209063	0.139773
16	0.0123921	0.0489552	0.00960272	0.379738	0.0166077	0.555033	0.117529	0.114281
DSCL
1	0.010302	0.0179691	0.00514463	0.357466	0.0155358	0.436484	0.105766	0.115535
2	0.0114078	0.0273272	0.00835904	0.331209	0.00979678	0.501018	0.135671	0.151022
3	0.0113053	0.0233361	0.00894961	0.336374	0.00367368	0.474157	0.132215	0.165672
4	0.00987583	0.0124437	0.00787563	0.366649	0.00682644	0.500764	0.106512	0.107311
5	0.00983123	0.00740341	0.032528	0.325903	0.0270573	0.416509	0.103381	0.122692
6	0.0101901	0.0248652	0.00848866	0.310872	0.0089746	0.49408	0.102808	0.114165
7	0.008607	0.0295402	0.0102539	0.30229	0.0101142	0.506852	0.178708	0.129426
8	0.00561868	0.00803523	0.0116389	0.294477	0.00341997	0.40123	0.164036	0.113299
9	0.0114011	0.0352108	0.0182096	0.165195	0.00549051	0.250228	0.139299	0.107519
10	0.0104605	0.0525713	0.0133062	0.365958	0.0197235	0.5393	0.14398	0.114882
11	0.0102476	0.00603968	0.00856403	0.364148	NaN	0.445384	0.117433	0.107295
12	0.0102745	0.0102776	0.00813638	0.417672	0.0110595	0.30818	0.142858	0.0987472
13	0.0104868	0.015633	0.0142957	0.251636	0.0144918	0.367876	0.109723	0.101322
14	0.00778821	0.0177144	0.0056147	0.312653	0.00207298	0.385412	0.0795073	0.133826
15	0.00870517	0.026118	0.00840805	0.302025	0.00270393	0.442585	0.170931	0.110646
16	0.0123924	0.0158303	0.0098466	0.319699	0.0269765	0.337496	0.119503	0.12174
17	0.00642892	0.0409887	0.0152077	0.387609	0.0253315	0.421076	0.173636	0.14782
18	0.00469157	0.0258656	0.00555071	0.279728	NaN	0.433037	0.142651	0.123038
19	0.00619485	0.0317488	0.0310086	0.338948	0.00618161	0.415147	0.165162	0.14111
20	0.00877114	0.0262982	0.00748109	0.348832	0.0104117	0.396012	0.112245	0.163117
	NaN - data not available

## Sheet: M-Score
		Iba-1 M-Score	CD68 M-Score	MHCII M-Score
	Control
	1	0.331582	0.370692	0.349502
	2	0.326797	0.334267	0.381242
	3	0.226817	0.361489	0.489042
	4	0.242313	0.504909	0.472985
	5	0.2096	0.295361	0.415247
	6	0.259527	0.428976	0.373356
	7	0.347961	0.467796	0.414799
	8	0.284932	0.505614	0.504837
	9	0.275886	0.423273	0.416742
	10	0.231261	0.332302	0.336613
	11	0.329921	0.351732	0.489207
	12	0.298442	0.492394	0.458052
	13	0.291626	0.345736	0.346109
	14	0.298159	0.644698	0.659217
	15	0.405752	0.31166	0.523399
	16	0.303372	0.570146	0.673756
	17	0.350366	0.284791	0.351655
	18	0.362511	0.408173	0.495024
	NAWM
	1	0.504714	0.335801	0.423749
	2	0.304722	0.412703	0.471538
	3	0.380274	0.403168	0.510129
	4	0.347685	0.483188	0.423989
	5	0.509109	0.527893	0.474002
	6	0.381551	0.358007	0.328864
	7	0.438848	0.35316	0.331156
	8	0.484806	0.316076	0.430159
	9	0.373063	0.318763	0.360884
	10	0.41428	0.365406	0.345546
	11	0.463738	0.510865	0.716663
	12	0.434662	0.442466	0.534422
	13	0.437028	0.42273	0.550665
	14	0.509195	0.509593	0.631646
	15	0.452626	0.345978	0.478311
	16	0.558489	0.423195	0.437069
	DSCL
	1	0.288552	0.681337	0.337959
	2	0.409058	0.446205	0.529667
	3	0.361609	0.588029	0.462774
	4	0.744179	1.00216	0.820152
	5	0.798775	1.04425	0.467716
	6	0.480644	0.511473	0.363849
	7	0.413165	0.657605	0.603211
	8	0.538927	1.15402	0.310734
	9	0.669107	1.01698	0.69879
	10	0.440794	0.551531	0.520087
	11	0.719486	1.17071	0.462495
	12	0.533417	0.656462	0.669218
	13	0.718262	0.67521	0.433842
	14	1.01994	0.542121	0.424054
	15	0.735414	0.632154	0.548627
	16	0.915883	0.790234	1.2211
	17	0.908198	1.27948	1.69564
	18	0.243981	0.369499	0.535846
	19	1.44707	1.23502	0.444429
	20	0.442758	0.669683	0.450748
